# Supplementary material for: Risk Factors of Inadequate Bowel Preparation for Screening Colonoscopy
Source: J Clin Med. 2021 Jun 21;10(12):2740. doi: 10.3390/jcm10122740 (PMC8233947; doi:10.3390/jcm10122740)
Supplement: Supplementary file 1 [file jcm-10-02740-s001.zip]

Archive with 1 entries (1 files):
- jcm-1193357-supplementary.pdf
